# Supplementary material for: Fate of Salmonella enterica Typhimurium and Listeria monocytogenes in Black Soldier Fly (Hermetia illucens) Larvae Reared on Two Artificial Diets
Source: Foods. 2022 Jul 25;11(15):2208. doi: 10.3390/foods11152208 (PMC9332512; doi:10.3390/foods11152208)
Supplement: Supplementary file 1 [file foods-11-02208-s001.zip]

Archive with 1 entries (1 files):
- foods-1802518-supplementary.pdf
